# Supplementary material for: Graphene Oxide and Carbon Nanotubes-Based Polyvinylidene Fluoride Membrane for Highly Increased Water Treatment
Source: Nanomaterials (Basel). 2021 Sep 24;11(10):2498. doi: 10.3390/nano11102498 (PMC8539680; doi:10.3390/nano11102498)
Supplement: Supplementary file 1 [file nanomaterials-11-02498-s001.zip]

Archive with 1 entries (1 files):
- nanomaterials-1379664-supplementary.pdf
